# Supplementary material for: Increased fMRI connectivity upon chemogenetic inhibition of the mouse prefrontal cortex
Source: Nat Commun. 2022 Feb 25;13:1056. doi: 10.1038/s41467-022-28591-3 (PMC8881459; doi:10.1038/s41467-022-28591-3)
Supplement: Supplementary file 3 — Source Data [file 41467_2022_28591_MOESM3_ESM.xlsx]

## Sheet: Fig1_d
	Hsyn-GFP (control)																			Hsyn-Kir2.1 (experimental)
Rsd	0.20734	0.21662	0.46238	-0.14202	0.16581	0.11822	0.2133	0.24516	0.21537	0.08444	0.20458	0.06149	0.25378	-0.04341	-0.02713	0.13128	0.30573	0.19106	0.16718	0.26117	0.20969	0.44227	0.25467	0.06669	0.36775	-0.12122	0.30073	0.32478	0.39103	0.21627	-0.02594	0.18383	0.14764	0.17351	0.17198
Rsc	0.19654	0.23951	0.27663	-0.15211	0.05304	0.20734	0.28113	0.19621	0.22468	0.1795	0.19002	0.01071	0.14638	0.00509	-0.01478	0.16207	0.25795	0.25527	0.23278	0.20668	0.2306	0.45703	0.34975	0.14347	0.36044	0.07238	0.30124	0.38431	0.39303	0.22253	0.04256	0.25195	0.22127	0.16734	0.11916
Rsb	0.33645	0.35528	0.23249	-0.0377	0.06377	0.19795	0.22948	0.1594	0.28596	0.06883	0.19675	0.06974	0.15838	0.07958	0.13945	0.14529	0.17736	0.21741	0.19908	0.23541	0.34192	0.49007	0.39172	0.24056	0.40962	0.16162	0.29011	0.38379	0.34046	0.2308	0.09314	0.15525	0.28766	0.19981	0.23103
Rsa	0.4304	0.41389	0.22694	-0.02731	0.26615	0.27168	0.25797	0.18385	0.28966	0.19343	0.23028	0.16774	0.17731	0.08023	0.12703	0.17955	0.23639	0.21045	0.22438	0.33803	0.47339	0.553	0.42294	0.31794	0.53724	0.22124	0.42063	0.48406	0.49964	0.34718	0.2239	0.16431	0.30697	0.19531	0.30155
Cgc	0.50402	0.4459	0.30751	0.08485	0.41248	0.38057	0.26201	0.27315	0.15409	0.16675	0.38369	0.23637	0.23558	0.08459	0.18101	0.19084	0.32745	0.13324	0.19867	0.46469	0.55322	0.416	0.56684	0.23538	0.48623	0.248	0.52498	0.57642	0.60315	0.34585	0.27296	0.21366	0.35371	0.27108	0.39632
Cgb	0.53969	0.35345	0.41699	0.06511	0.43544	0.42807	0.37426	0.28719	0.17447	0.20148	0.319	0.21663	0.34578	0.08388	0.16495	0.25396	0.3276	0.22299	0.24682	0.49108	0.51327	0.2832	0.55657	0.16505	0.42267	0.31042	0.55413	0.60513	0.69854	0.4219	0.2406	0.23595	0.35989	0.26201	0.33629
Cga	0.60948	0.59071	0.52192	0.28256	0.52055	0.57092	0.51494	0.37133	0.27653	0.45966	0.53083	0.43054	0.52495	0.2941	0.29003	0.42031	0.43943	0.37925	0.25601	0.56246	0.62763	0.36662	0.69796	0.41861	0.70037	0.46247	0.71423	0.70885	0.73417	0.5706	0.44184	0.33415	0.37007	0.38964	0.35304

## Sheet: Fig1_e
Hsyn-GFP (control)	Hsyn-Kir2.1 (experimental)
0.245376	0.156607
0.185	0.204314
0.178977	0.376917
0.0211989	0.349038
0.181784	0.139115
0.193269	0.221691
0.0744405	0.0713243
0.0785133	0.267925
-0.056096	0.212699
-0.0108141	0.299525
0.177524	0.0114856
0.113434	0.104718
0.179312	0.0937085
-0.0974303	0.116289
0.196225	0.164329
0.0348331	0.179122
0.0162465
0.0977453
0.0761495

## Sheet: Fig1_f
Anatomical Projection Strength (Log 10)	rsfMRI Connectivity Difference T
-4.7729	-1.5096
-5.1017	-1.9815
-4.6316	-1.6096
-5.2564	-0.99251
-6.0512	-0.21992
-5.2006	-1.4014
-5.1728	-2.0365
-5.1523	-0.32527
-5.252	-0.29934
-5.0281	-0.6658
-5.2499	-1.7634
-5.3521	-0.55787
-5.6494	-1.8665
-5.1078	-1.8049
-6.553	-1.3227
-5.7857	-0.40969
-5.2926	-1.562
-5.349	-1.4583
-5.8196	-0.91126
-4.9252	-1.2603
-5.3175	-1.1624
-5.0887	-1.4226
-5.2895	-0.83619
-5.0116	-0.82893
-5.0907	-1.5474
-6.0147	-0.66559
-6.5812	-1.476
-5.4427	-1.2
-5.3235	-2.0526
-5.1977	-1.8516
-4.8044	-0.9459
-5.752	-0.42006
-4.8499	-1.4277
-4.9266	-1.6659
-5.4496	-1.7739
-6.2093	-2.122
-5.4065	-0.66061
-5.5566	-1.2566
-5.0195	-1.9214
-5.5855	-1.1945
-4.6729	-0.75778
-4.6181	-1.689
-5.4921	-1.0844
-4.8949	-1.5812
-5.5785	-0.53102
-5.824	-1.3675
-5.2376	-2.4324
-4.3662	-0.91259
-5.6824	-0.93261
-4.1713	-1.0623
-3.982	-0.28726
-5.6881	-1.1538
-3.4891	-0.73358
-6.1103	-2.1571
-5.8125	-1.1873
-5.1866	-2.3677
-5.5693	-1.3446
-4.7667	-2.0923
-5.5558	-0.84199
-4.5194	-1.5364
-5.2208	-0.99547
-5.1519	-1.9039
-5.1381	-2.1441
-5.3842	-1.574
-6.2562	-0.23234
-5.6806	-0.94073
-5.2093	-1.3437
-4.0873	-0.65593
-6.6691	-0.80323
-6.5068	-0.52201
-4.6191	-0.88425
-5.1958	-0.33373
-5.11	-0.12492
-6.6489	-0.37544
-6.6616	-1.7836
-6.2613	-0.954
-5.5887	-1.8455
-6.1641	-0.036051
-5.985	-0.37208
-6.5595	-0.24687
-4.5832	-0.062601
-3.5271	-0.56885
-6.6986	-1.02
-5.151	0.24939
-5.1968	-0.18788
-5.1453	0.12444
-4.6647	0.21789
-5.6863	0.60921
-5.2308	-0.27427
-5.8156	0.68285
-5.1383	1.1401
-4.9966	1.1475
-5.0393	0.71833
-4.6731	1.1363
-4.9749	0.46122
-4.7307	1.0573
-4.6091	1.2718
-5.1355	0.86748
-4.5293	0.91987
-4.5033	1.1836
-4.8777	1.1534
-5.0201	0.92495
-4.3882	1.2537
-4.2451	1.3049
-4.9498	0.5985
-4.2562	1.1568
-4.0839	1.1304
-4.4301	0.59291
-5.7189	0.08865
-4.0692	0.7232
-5.1579	-0.4228
-4.7411	0.17001
-4.0056	0.3506
-5.0394	0.056235
-4.5309	0.14829
-5.1563	0.079706
-4.7186	0.33191
-4.3386	0.19088
-4.7955	0.31791
-4.4327	1.3195
-5.5632	1.0522
-4.5024	1.3813
-4.0888	1.2088
-6.0219	1.2843
-5.1587	1.0254
-5.5747	0.6679
-4.9307	1.2634
-4.505	1.0627
-4.4442	0.47942
-4.3176	0.80286
-5.5693	1.3543
-5.7637	1.1914
-5.1137	1.4322
-5.1294	1.3332
-4.7724	1.3599
-5.8506	0.36514
-5.745	0.98344
-4.6681	0.80887
-3.4795	1.6897
-5.2996	-0.66499
-6.6204	-0.067696
-5.2896	0.71796
-4.9793	0.40181
-4.4366	0.27463
-6.1383	-0.93861
-5.6684	-1.0512
-4.1158	0.60279
-4.6715	0.3144
-5.8336	-0.25564
-4.9415	0.12165
-5.8134	-0.88617
-5.544	-1.2182
-4.4025	0.43709
-4.6442	0.54256
-6.2153	0.12059
-5.9622	-0.55671
-5.5636	-0.95113
-5.1224	-0.87101
-5.52	0.67211
-5.9624	0.42936
-5.636	0.16513
-5.1588	-0.94377
-4.8366	-0.63554
-5.2516	0.21673
-5.9096	0.6582
-5.9178	0.14115
-5.7299	-0.54891
-6.1302	-1.0369
-6.6065	-0.50422
-4.4584	-0.18267
-5.9755	0.42763
-4.9837	-1.2879
-5.5365	-0.82368
-4.6772	-0.80889
-6.653	-0.72555
-4.5194	-0.020143
-5.2581	-0.56395
-5.1985	0.34043
-4.7615	0.082725
-5.976	0.19049
-4.8173	-1.0666
-5.1822	-0.50392
-5.9841	0.26125
-5.8261	-0.056286
-5.1284	-0.72668
-4.9297	-0.42019
-5.5973	0.15632
-5.3895	0.33404
-4.9217	-0.59825
-5.644	0.01441
-5.8179	-0.057008
-6.1664	0.011877
-6.1774	-0.47121
-6.6858	-0.23188
-6.2624	0.0087716
-5.7688	0.089013
-6.4866	0.65787
-5.8219	0.49974
-6.2386	-0.90403
-5.3043	-0.17261
-6.6923	0.53991
-5.3587	-0.82953
-6.6083	0.62276
-6.3214	0.52283
-6.67	0.28076
-5.3031	-0.42529
-5.6622	-0.45331
-5.0714	0.30804
-5.8333	-0.00074848
-6.624	0.62069
-6.0601	0.12908
-6.1775	0.50027
-5.3305	0.15437
-6.3492	0.31577
-6.0094	-0.063681
-6.0516	-0.24127
-5.6247	0.61918
-6.6366	1.4938
-6.6782	0.15339
-5.6305	0.39611
-6.0772	0.34515
-6.6648	1.792
-5.7537	1.0779
-5.8705	0.1864
-5.5442	-0.15236
-6.2765	1.204
-6.6772	0.083155
-6.6178	1.8134
-6.1028	1.1173
-6.3036	2.0169
-5.3298	0.30112
-5.1312	0.63802
-5.8346	0.050088
-6.6949	0.82392
-6.6269	0.7167
-5.676	1.7825
-6.0763	0.3968
-4.9652	-0.053176
-5.4462	0.097605
-6.6436	1.7972
-6.3371	2.1245
-6.3251	0.27115
-5.1953	1.0647
-6.6184	0.78613
-6.0395	0.8522
-5.9863	0.77654
-5.8177	0.25229
-6.0515	-0.25968
-6.321	1.7504
-5.2924	1.135
-4.9106	0.7049
-6.6905	1.8097
-4.9735	-0.12089
-5.1678	0.75222
-5.3967	0.27362
-5.8563	1.4825
-5.4108	0.34646
-5.5973	0.61
-6.0044	1.4219
-5.631	1.4033
-5.2549	0.4378
-4.6065	0.7179
-5.9028	-0.14275
-5.6318	0.89783
-5.0294	0.31786
-6.1128	0.48154
-6.6502	0.10177
-5.6055	-0.39477
-5.7835	0.065902
-5.9905	1.1882
-6.6871	1.8228
-6.2967	1.3455
-6.268	1.0418
-6.0653	1.3258
-5.2642	0.42445
-6.6613	1.7239
-5.1411	0.054714
-4.9644	-0.059984
-6.3268	0.055945
-5.5651	0.065427
-5.4966	0.33756
-5.0154	1.0362
-6.2485	0.75704
-4.5628	0.68033
-6.0294	1.1897
-4.9698	0.50979
-6.6216	1.1638
-5.1243	0.56871
-6.2736	0.33172
-5.0422	0.22879
-4.8657	0.32157
-6.276	1.2314
-4.6126	0.35342
-5.0411	-0.15283
-4.6507	0.12749
-5.6174	-0.0015326
-5.3601	0.56447
-5.721	0.44237
-5.8981	0.54904
-5.8609	0.85904
-5.7222	-0.16603
-5.5169	0.72001
-4.9804	0.76592
-4.9819	0.96414
-5.2951	0.20863
-5.2394	1.1999
-4.7991	0.15644
-5.1994	0.92959
-4.6078	0.27304
-4.2723	0.55228
-3.995	0.43993
-4.8575	1.6356
-4.8298	0.71532
-5.4459	0.20436
-3.6169	0.59069
-4.9573	1.3763
-4.6563	0.17744
-4.5694	0.92691
-3.5249	0.38538
-4.8078	1.1723
-4.9208	1.1286
-4.445	0.093003
-3.5601	0.97032
-4.0696	1.7294
-4.7886	0.75617
-4.6965	0.92243
-3.5471	0.7665
-3.3555	1.3055
-4.4018	1.1829
-4.6292	0.80081
-4.3634	0.94852
-5.8651	0.0037314
-5.6985	0.50305
-5.1198	0.67975
-5.5114	0.33101
-5.2535	0.61528
-5.5638	0.97089
-4.766	0.98987
-5.0345	0.65276
-5.0596	1.081
-4.7063	0.44937
-5.2263	1.2707
-4.5623	1.3272
-4.629	1.4364
-4.5124	0.83185
-4.9018	1.2921
-5.0887	1.3586
-4.5322	1.432
-4.451	1.4337
-4.5316	1.3675
-4.0573	1.1032
-4.4487	1.2995
-4.3764	1.3285
-4.2143	1.1353
-4.3566	0.94859
-4.4854	0.62888
-3.194	1.4749
-4.6353	1.149
-4.5834	1.1631
-4.17	0.42764
-4.3583	0.7202
-3.4502	1.0373
-3.6614	0.17696
-4.5288	0.69297
-4.2231	0.48296
-5.0887	-0.082743
-5.0517	0.6108
-4.634	0.71115
-4.6351	0.81998
-4.7852	0.67525
-5.188	0.98068
-4.4007	0.22591
-4.7895	0.4757
-4.5877	1.1331
-4.5845	0.41022
-4.6746	1.3711
-4.3148	1.2362
-4.3269	0.82989
-3.7117	0.8893
-4.2683	0.72198
-4.8849	0.025298
-4.6922	1.0701
-4.3661	1.0867
-3.6539	0.49911
-4.6772	0.5371
-3.695	1.0643
-3.7101	0.85558
-4.4978	0.58242
-3.8262	0.51982
-3.2678	0.97423
-4.9771	0.1695
-5.2473	0.78216
-4.5545	1.0066
-5.1509	1.3508
-4.3741	0.61226
-4.5188	1.1428
-4.4474	1.3302
-4.23	1.4326
-4.4055	1.7485
-4.4136	1.2306
-4.2787	1.397
-4.164	1.0935
-3.9056	0.85789
-4.0968	0.89477
-3.7446	1.4678
-3.6037	1.1657
-4.0685	0.16565
-3.204	0.91171
-3.2948	0.56696
-3.5134	0.31718
-4.9775	0.58277
-4.747	0.90289
-4.7355	0.44941
-4.2188	1.0465
-4.1865	1.1185
-4.1437	0.5802
-4.3058	0.74108
-4.2681	0.69347
-4.308	0.77784
-3.6297	0.47244
-3.6259	0.21049
-3.5338	1.2136
-4.1245	-0.098722
-4.3345	0.58334
-4.6461	1.1413
-5.12	1.1506
-4.7203	0.9065
-4.3649	0.60182
-4.6675	0.75139
-4.6574	1.4348
-4.5094	1.459
-4.1259	0.87443
-4.4016	1.1502
-4.5206	1.8223
-4.1661	1.2893
-3.984	2.045
-4.1404	1.1796
-3.8593	1.467
-3.7927	0.41156
-3.581	0.87544
-3.2914	0.57865
-3.6599	0.46745
-4.8631	0.58692
-4.3169	1.3746
-4.1222	1.4792
-4.3005	1.8677
-4.3756	1.6915
-4.3441	0.92001
-3.9808	0.99084
-4.1238	1.0798
-3.7988	1.5908
-4.092	1.4796
-3.8668	1.0674
-3.6835	1.6455
-4.0537	0.42268
-3.3278	0.81465
-3.2859	0.279
-3.1691	0.92358
-3.1239	0.78691
-4.6696	1.2524
-4.5393	1.2496
-4.3564	1.7013
-4.3247	1.5824
-4.0048	1.0403
-4.1864	0.32753
-3.9039	0.21782
-3.86	0.73159
-3.6516	1.3069
-3.8044	-0.16547
-3.3299	0.40981
-3.1019	0.93993
-4.334	0.80303
-4.3529	0.96069
-4.1176	1.2527
-3.8787	2.0528
-4.1339	0.5829
-3.844	0.97988
-3.8761	1.0761
-4.0621	-0.21002
-3.5884	0.75271
-3.9984	-0.2341
-3.1835	1.1351
-3.928	1.1217
-4.168	1.6073
-4.1776	1.735
-4.1068	1.4663
-3.9611	0.86014
-3.8427	1.5199
-3.9772	1.2931
-4.0061	0.73417
-3.771	1.4947
-3.8263	0.55379
-3.9451	0.093691
-3.9919	-0.0032433
-3.6278	0.99004
-3.4698	1.1722
-3.209	1.3578
-3.9092	0.20816
-3.3926	1.3354
-3.2724	1.5043
-4.1048	1.2655
-4.032	1.0345
-3.953	1.6289
-4.0302	1.1285
-3.6698	0.56841
-3.2352	0.98338
-3.2396	1.5331
-2.9745	1.4497
-4.0262	1.4224
-4.0356	0.73681
-3.6648	1.2435
-4.0132	1.4463
-3.2618	1.3228
-3.018	2.0775
-4.0572	1.2143
-4.0795	1.4869
-4.0468	1.2579
-4.1419	0.73261
-3.8889	1.3925
-3.3892	1.7428
-4.1436	0.66571
-3.2852	1.2486
-3.2055	1.6906
-3.386	1.0244
-4.108	1.2704
-3.4973	1.3994
-3.7795	1.8329
-2.9968	2.3796
-3.1923	0.98948
-3.2951	2.0908
-3.4761	0.78667
-3.3753	0.29254
-3.4085	2.0848
-3.5432	1.0755
-3.3684	0.28286
-3.3551	0.84732
-3.5642	0.43488
-3.5898	0.31884
-3.4045	0.43162
-3.5333	0.34856
-3.7017	0.36256
-3.5232	0.7215
-5.829	0.56075
-6.6418	0.41326
-5.3962	0.84388
-5.6426	-0.28308
-5.7688	0.7813
-5.531	-0.083057
-4.2475	0.66887
-4.4521	0.34563
-4.5637	0.21647
-5.4093	-0.11948
-6.6593	-0.015837
-4.037	1.0319
-6.2838	0.30956
-3.9984	0.76658
-4.4286	0.076995
-4.8427	-0.22663
-6.3443	-0.056556
-3.9288	1.3205
-3.8727	1.0233
-4.0478	0.59378
-4.9819	-0.30038
-3.9891	1.255
-3.8566	0.91106
-4.1666	0.42026
-4.6247	0.011411
-5.3974	-0.24827
-6.0253	0.069658
-4.903	-0.045563
-3.8634	1.0564
-3.804	0.72906
-5.4682	-0.060281
-4.1631	1.2549
-3.7637	0.87756
-3.999	0.65112
-4.4052	0.51267
-5.0926	0.315
-5.9987	-0.1872
-6.6741	0.078623
-4.2981	0.91337
-3.9076	0.7463
-4.2708	0.74394
-4.9266	0.7498
-4.0974	0.77641
-6.5699	-0.13548
-3.9451	0.50233
-4.1728	0.68236
-4.5655	0.724
-5.2046	0.66868
-4.9499	0.79442
-4.4989	0.74022
-4.2459	0.69933
-6.663	-0.088714
-4.1653	0.0080732
-4.5318	0.62084
-4.501	0.58736
-4.5018	0.59247
-4.9013	0.58125
-4.7683	-0.13929
-5.0015	0.62434
-4.8361	0.68955
-4.983	0.47159
-6.376	0.2851
-4.1134	0.18791
-4.7167	0.72006
-4.5878	0.67273
-4.3527	0.60984
-4.53	0.65873
-6.6272	-0.51187
-4.6285	-0.11737
-4.778	0.0044072
-4.9401	0.40214
-5.0043	0.77361
-4.4815	0.77302
-5.4592	0.69699
-4.377	0.8607
-4.1848	0.31391
-4.8515	0.086643
-4.459	-0.15306
-4.8304	0.32127
-4.9898	0.73056
-4.9508	0.97237
-4.7726	0.97339
-4.1598	0.99603
-5.0817	1.0329
-4.0016	0.23473
-5.0535	1.104
-4.2298	1.0884
-4.3637	1.147
-5.3846	1.004
-5.8074	0.64563
-4.7153	0.10518
-5.1352	-0.00094668
-4.3885	0.26925
-4.8813	0.80979
-4.9226	1.1959
-4.5912	1.1394
-4.5404	0.078633
-4.637	0.79239
-5.023	1.3051
-5.1649	1.4678
-4.6065	1.143
-4.2511	1.0699
-5.1322	1.0613
-5.4233	1.1496
-5.4549	0.74373
-4.1046	-0.29743
-5.8032	-0.023372
-4.4097	0.49203
-4.3727	0.99746
-4.2527	0.99672
-5.3171	0.90237
-4.4654	-0.1778
-5.0984	1.5472
-5.5205	2.014
-5.1859	1.399
-4.3907	0.72901
-4.8574	0.94969
-4.6719	0.37614
-4.7833	1.3363
-5.7882	2.1508
-4.7929	1.0237
-4.1566	0.49406
-4.5911	0.11623
-4.3359	0.9279
-5.4774	2.3596
-4.2471	0.64348
-3.9909	0.35504
-4.3793	0.52183
-5.0502	0.59157
-4.6841	2.1574
-5.6093	2.6866
-5.2458	2.0738
-4.6225	0.21712
-4.3681	0.81632
-4.5064	1.1754
-3.8293	0.2935
-3.9979	0.10121
-4.3352	1.6944
-4.2325	2.496
-4.6089	3.0279
-3.9269	0.75975
-4.407	2.9783
-4.3617	2.554
-4.0692	1.5374
-3.9345	0.1048
-3.7432	0.46754
-4.0679	2.2769
-3.9677	1.2197
-3.976	1.5118
-3.9309	1.4333
-4.2995	1.4168
-4.0376	1.3222
-4.0487	1.0186
-4.6211	1.0678
-4.7751	0.40445
-5.0375	0.69112
-5.0328	0.36826
-4.7668	1.0256
-4.7446	2.0062
-6.6472	0.0030988
-4.8276	0.46146
-5.7904	0.093077
-4.5025	1.4273
-4.4866	1.1147
-4.4745	0.75717
-4.283	1.4688
-4.9907	0.37859
-4.5772	1.6811
-4.1326	0.89268
-4.5755	0.74513
-5.7411	0.60466
-4.6455	1.1264
-4.3191	1.0087
-4.2731	1.265
-5.1959	0.95382
-5.2683	0.98676
-5.1611	1.3571
-4.8633	1.0255
-5.4507	1.134
-5.0445	1.183
-5.4993	0.8394
-5.5122	1.0662
-5.3472	0.38204
-5.3987	0.53957
-5.1833	0.93659
-4.8884	0.67039
-4.1406	0.84992
-5.616	0.089629
-6.3486	1.0957
-4.9978	0.61676
-5.33	0.5797
-4.5457	1.0202
-5.5172	-0.0021282
-4.4791	0.71139
-5.3203	0.31841
-5.9381	1.655
-4.3885	1.5545
-4.5814	0.47444
-4.079	1.5478
-4.1614	1.4282
-5.054	0.82252
-5.4981	2.1546
-4.5143	1.8432
-3.9826	1.5752
-4.7542	-0.056107
-3.7834	1.2584
-4.3061	0.92755
-5.4514	2.249
-5.2406	0.21415
-4.7661	1.6298
-4.6452	2.8481
-3.9375	1.5549
-4.1571	-0.057982
-4.7093	1.8957
-4.9982	1.0027
-3.8887	1.2808
-4.6317	1.5795
-4.5424	1.7487
-4.2368	0.92285
-4.3082	0.96785
-4.6504	0.3254
-6.6448	-0.053325
-4.908	0.55376
-4.6961	1.5274
-4.8805	0.30129
-4.5395	1.5678
-4.1972	0.59732
-4.4244	1.4456
-5.28	1.756
-3.9708	1.645
-3.8785	1.1252
-5.9026	0.069003
-4.8645	1.0778
-5.8827	1.6042
-4.8622	1.8144
-4.3037	1.6292
-4.4861	0.89401
-5.1933	0.53868
-5.2218	1.4276
-4.5827	0.50163
-4.5311	0.20764
-4.1683	0.67433
-4.9771	1.1603
-3.9052	1.069
-4.1282	1.5415
-5.2119	1.7046
-4.8521	0.41663
-5.9254	0.078336
-4.7367	1.5329
-4.134	1.2132
-4.7816	0.1294
-4.5662	0.30512
-4.5825	0.3475
-3.9462	0.38339
-5.2427	1.3754
-4.2064	0.96793
-4.4041	0.6488
-4.7863	1.1036
-4.1953	0.39771
-5.1263	0.78213
-5.2185	1.1752
-5.3555	0.42397
-5.8264	1.4304
-4.6461	1.353
-3.986	0.69636
-4.9507	0.48327
-5.2793	1.9671
-4.4426	1.3207
-3.8187	0.66864
-4.6294	1.6071
-3.9428	1.525
-3.6359	1.0132
-4.6277	1.708
-5.4132	0.91153
-3.9121	0.24623
-4.9742	1.5385
-4.1869	0.59058
-4.1143	0.93706
-3.9379	0.73878
-5.293	0.9717
-4.7013	1.1196
-5.5805	0.86644
-4.4528	0.77908
-3.6262	-0.59851
-3.6715	0.12447
-3.3961	-0.29618
-3.638	0.36798
-3.2042	0.066274
-4.0667	0.7061
-3.8135	0.79217
-3.3627	0.62149
-3.7522	0.95654
-3.1362	0.2907
-3.8706	1.0657
-3.559	1.0051
-3.385	0.70635
-3.1813	0.018635
-3.5377	0.99928
-3.6245	1.2808
-3.4202	1.3968
-3.3198	1.1539
-3.3333	0.62789
-3.4075	0.11443
-3.5583	1.2619
-3.2431	1.649
-3.3029	1.6501
-3.3046	1.7512
-3.3059	1.2102
-3.5755	0.56333
-3.6968	0.0045239
-2.8098	1.924
-2.9454	2.0146
-2.9689	1.7554
-3.1568	1.1698
-3.4927	0.3788
-3.2851	1.984
-2.7734	1.6052
-3.4165	1.8472
-2.9014	1.9594
-2.6171	1.8751
-3.3495	1.8767
-2.4775	2.085
-2.8099	1.2558
-3.1604	1.9301
-2.3861	2.1274
-3.2745	2.1169
-2.8249	2.0534
-2.5176	1.9253
-2.6981	1.4436
-3.3426	2.0763
-2.5352	2.1479
-3.1451	2.1223
-2.4202	2.0637
-2.7699	2.1463
-3.9438	-0.035222
-3.9607	0.77289
-3.1198	0.31382
-3.5163	1.1577
-3.2083	-0.25177
-3.4361	1.1974
-3.3696	-0.39138
-3.8306	-0.38796
-3.0809	0.81751
-3.4817	-0.1437
-3.5464	1.8137
-2.9581	0.75188
-4.4001	-0.14207
-2.5036	1.6686
-2.8009	0.90526
-4.9201	0.76388
-2.6827	1.8697
-5.9356	1.3499
-5.5941	1.643
-5.1823	1.9353
-3.8859	-0.14222
-3.3253	0.69568
-3.6812	1.1481
-3.3598	1.3099
-3.2976	0.73772
-3.4191	1.4962
-3.2941	1.7569
-3.2426	1.3109
-3.1323	1.6403
-3.1681	1.6287
-2.9815	1.7914
-3.0298	1.8712
-3.1445	1.3958
-3.7979	0.13694
-3.5567	1.5359
-2.8145	1.8462
-3.4956	1.4738
-2.8278	1.7297
-2.695	1.7543
-2.8835	1.24
-3.0992	1.6967
-2.767	1.4059
-3.1812	0.15589
-3.2708	1.8481
-2.5982	2.0348
-2.8641	0.70556
-5.2499	0.75849
-5.7709	0.62338
-5.267	1.228
-5.1234	1.3547
-4.8341	1.2302
-4.3779	1.5778
-3.5398	0.68751
-3.2198	1.2656
-3.3078	1.4539
-3.1983	1.5737
-3.1529	1.5357
-3.4299	0.2149
-3.0759	1.7592
-3.4362	0.73954
-3.4457	-0.62792
-3.2953	0.77381
-3.8002	-0.61496
-2.429	1.9441
-2.5538	1.8253
-4.4706	-0.71545
-2.4391	2.0639
-2.8907	2.0164
-2.4896	1.8339
-2.7137	1.1312
-2.8565	0.38509
-4.8616	-0.32329
-4.1626	0.82053
-2.6324	1.3956
-2.9291	0.16586
-2.7394	0.85462
-2.9616	1.6665
-2.8406	0.94598
-3.2508	0.96987
-5.5377	0.69158
-4.7123	0.95123
-3.7561	0.38888
-3.5225	0.83299
-3.5041	1.0253
-3.3445	1.27
-3.1774	0.93689
-3.1574	0.13195
-3.3179	1.366
-3.1886	1.2583
-3.2674	-0.3401
-3.1824	1.4601
-2.9107	1.67
-2.9204	1.8441
-3.1859	1.3384
-3.6995	0.046232
-3.0314	1.327
-2.666	1.6745
-2.865	1.3948
-2.9667	1.0305
-3.4881	0.16506
-2.6135	1.4652
-3.5476	-0.26609
-3.2277	1.6219
-2.9031	0.72042
-2.7322	0.83663
-2.7719	0.67744
-2.9271	0.10538
-5.3004	-0.19341
-4.3016	0.87927
-4.6732	1.2167
-3.4348	1.1841
-4.3734	1.6403
-5.1247	0.77149
-4.3724	1.7866
-4.5743	1.0028
-4.1158	1.005
-3.8891	0.34501
-3.2749	0.97996
-3.2617	1.3131
-3.0875	1.6878
-3.2887	1.4023
-3.0236	1.6996
-2.6954	1.419
-2.6495	1.5041
-3.0519	0.9287
-3.8142	-0.080934
-2.4859	1.2365
-3.1181	1.0093
-2.5753	1.3423
-2.6503	1.2332
-3.2423	0.16448
-2.9957	1.4452
-2.7596	1.5567
-2.7137	1.7519
-3.0764	0.12935
-2.6846	1.3821
-2.8606	0.035474
-2.9208	1.0815
-3.0356	-0.27724
-2.9872	0.021237
-6.1283	0.043938
-4.6801	0.43108
-6.3427	0.28399
-4.8068	1.0605
-4.7155	0.81287
-3.8573	0.99249
-3.6006	1.6068
-3.0829	1.5311
-3.0448	1.6943
-3.2996	0.73605
-3.0833	1.5211
-2.9731	1.6693
-3.3531	0.84374
-3.1034	1.4048
-3.3202	0.76701
-3.5418	-0.22871
-2.7843	1.0246
-2.7945	1.0409
-3.7683	-0.18541
-2.5514	1.1888
-2.7223	1.0873
-2.7615	0.83934
-3.4688	-0.10304
-2.872	0.49199
-4.7172	-0.86662
-2.7655	0.4854
-2.8871	0.14417
-2.9255	-0.10126
-5.08	-0.61616
-2.9883	0.095935
-3.1939	0.64949
-3.1395	-0.083628
-3.8995	1.2971
-3.5137	0.72983
-3.3853	0.15735
-3.8038	1.7924
-4.2073	1.3221
-5.3282	0.41156
-4.4576	1.0734
-4.2067	0.96331
-3.4079	0.33937
-3.44	1.1484
-3.3582	1.3914
-3.1882	1.6249
-3.152	0.44799
-3.2125	1.4276
-3.4245	0.38897
-3.2479	1.2181
-2.9568	1.223
-2.7875	0.8609
-3.0709	0.9289
-3.5359	0.52455
-2.7734	0.82769
-3.1541	0.60419
-2.7687	0.70282
-2.9901	0.1093
-3.358	0.012509
-2.8899	1.4966
-4.2666	-0.41546
-3.1556	-0.2935
-3.7875	1.6034
-5.0757	0.30318
-6.2982	0.015602
-3.5321	1.049
-5.1008	0.6033
-3.6951	1.3515
-4.348	1.3852
-4.0406	1.3845
-3.7775	0.14439
-3.224	0.65565
-3.2341	1.3957
-3.3925	1.4837
-3.2282	1.2861
-3.256	1.4418
-3.3031	0.34142
-3.5346	0.85483
-2.8874	1.005
-3.0644	1.0476
-3.8214	0.523
-2.9259	0.72628
-2.9945	0.97282
-3.1843	1.2419
-2.9115	1.1478
-2.8785	0.76947
-3.063	-0.18487
-3.111	0.69441
-3.2179	-0.41316
-3.2416	-0.33193
-4.3795	0.011712
-3.3051	-0.51062
-4.0732	0.5871
-3.8073	1.6619
-4.4998	0.87936
-3.8587	1.6084
-3.7972	1.9179
-5.036	0.62256
-4.2145	1.19
-4.4161	1.0605
-3.6365	1.4732
-3.7827	0.85459
-3.6774	1.431
-3.5055	1.6199
-3.3123	1.2904
-3.1746	1.0528
-3.6742	0.61191
-3.3873	1.134
-3.0509	0.70654
-3.1213	1.0265
-3.9783	0.37524
-3.7639	0.35437
-3.0801	0.67797
-2.998	0.57739
-3.0463	0.82561
-3.1515	0.69087
-3.6026	0.35416
-3.9203	0.32006
-3.1007	1.2414
-2.9981	0.31157
-3.3959	0.16351
-3.2829	-0.007664
-5.6102	-0.46048
-3.565	0.69212
-3.4869	-0.27479
-3.6628	0.55326
-4.0178	0.87619
-5.8873	0.12086
-4.0359	1.7508
-5.2542	-0.066112
-4.1579	1.0841
-3.9645	1.2783
-3.7346	1.0499
-3.7804	0.77536
-3.2524	1.6294
-3.2724	0.6251
-3.2527	1.2911
-3.2621	1.2137
-3.2857	1.5839
-3.5	1.2247
-3.4831	1.3665
-3.4602	1.465
-3.3599	1.0391
-3.4342	1.1272
-3.2187	0.82426
-3.7117	0.99594
-3.2896	0.73317
-3.2385	0.97396
-3.2828	1.2378
-5.0382	-0.5112
-3.1104	0.89357
-3.2999	0.34844
-3.4879	0.43168
-3.3232	1.768
-3.5592	-0.31399
-3.3612	1.5687
-3.4201	1.8447
-6.6639	-0.23852
-5.9825	-0.28927
-3.839	0.9531
-3.4126	-0.36022
-4.5728	0.18248
-4.9222	0.23204
-3.6842	1.5402
-3.4536	2.047
-3.3715	1.9938
-4.1253	1.2307
-3.7972	1.1959
-3.2701	0.20619
-3.1149	0.52254
-3.4739	1.3591
-3.7834	1.224
-3.6416	1.2257
-3.8074	1.156
-3.3877	0.61626
-4.2251	1.0581
-3.5962	1.1083
-3.3087	0.31412
-3.3503	0.84742
-3.6175	0.85196
-3.8781	0.6265
-3.2062	0.36981
-3.3696	0.51777
-3.3484	1.3819
-3.1998	1.3181
-3.1649	1.2255
-3.6108	-0.2317
-3.2612	1.3257
-3.2991	0.87131
-3.6399	-0.49857
-3.5945	1.3754
-3.6047	0.073693
-3.3806	1.7406
-6.3117	-0.23645
-4.7396	-0.068203
-3.7628	0.50873
-4.1902	1.818
-5.4353	-0.28174
-3.4003	1.1717
-3.5928	-0.16345
-3.5168	0.80496
-3.9278	0.71211
-3.7027	0.41506
-5.0738	1.9868
-4.6648	0.60684
-4.3501	1.1184
-3.9014	1.086
-4.6242	2.1318
-4.2965	1.5172
-4.5633	0.57997
-3.7348	2.0571
-3.5728	0.36895
-3.5735	0.94137
-3.4602	0.39755
-3.6997	1.5845
-3.6186	1.6904
-3.5179	1.1572
-3.8592	1.0881
-3.6497	0.89999
-3.7329	1.1293
-3.8366	1.5227
-3.5804	0.55319
-4.2877	0.96029
-3.5091	0.56053
-3.5374	0.44825
-4.2771	0.83428
-3.4179	0.84642
-3.3329	0.5864
-3.7997	0.65111
-3.3072	0.7019
-3.8812	-0.13242
-3.518	0.13042
-3.799	-0.21823
-3.9746	-0.29581
-3.2552	1.2117
-3.9265	-0.92822
-5.7896	-0.18969
-3.793	-0.67043
-3.6088	1.4487
-3.5317	1.3253
-3.8088	-0.10541
-3.5649	-0.74714
-3.7999	0.85576
-3.6493	-0.83185
-3.3037	1.5798
-4.5673	1.7989
-3.9304	1.5144
-4.707	-0.05291
-3.7665	1.9925
-3.8738	1.0606
-5.3535	-0.09728
-3.7634	0.61962
-3.372	1.6351
-5.0217	1.635
-3.4922	1.3157
-3.6319	1.869
-4.9259	-0.043085
-4.7669	1.9767
-4.1855	1.0385
-3.5021	1.72
-3.4989	0.70584
-3.3894	0.091318
-3.7759	1.4773
-3.5807	1.0811
-3.6281	1.6177
-4.0556	1.6178
-3.9336	1.6532
-3.862	1.3151
-3.8535	0.74133
-3.7684	0.86996
-3.6047	0.75929
-3.6431	0.036842
-3.4543	0.88479
-4.1088	0.25534
-3.5699	1.1836
-3.4593	0.69633
-6.3507	-0.1765
-6.06	-0.12625
-4.4866	-0.096086
-4.3331	0.28676
-6.3425	1.918
-5.2815	0.19893
-4.1448	1.1611
-3.7279	1.2269
-4.0071	1.2703
-4.2963	1.8978
-3.6166	1.1841
-3.21	0.72017
-3.1554	0.58938
-3.81	0.74335
-3.8581	1.3517
-3.7128	0.93167
-3.9283	1.2534
-4.115	0.91572
-4.0757	0.6879
-4.5962	1.2981
-3.8781	0.56876
-4.4308	1.1488
-4.8951	0.81438
-3.8791	0.079819
-4.2865	0.82741
-3.5996	0.91243
-4.0102	0.29403
-4.6447	0.22174
-4.2191	0.042472
-3.4198	0.80299
-3.5692	0.99231
-4.3948	-0.38029
-3.3406	0.86876
-4.4521	-0.84677
-3.786	0.16999
-3.6235	1.0143
-4.1182	-0.9906
-3.5496	1.5649
-5.7679	-0.073869
-4.0934	1.2376
-3.828	1.3001
-3.6886	0.65141
-3.973	-1.3341
-3.5131	1.7215
-4.0897	1.743
-4.9311	1.5792
-3.8185	-0.038132
-4.8214	-0.26789
-4.1829	2.0543
-3.7817	-0.66279
-3.6325	0.48404
-3.4419	0.84641
-3.4208	1.2194
-4.0915	0.3117
-3.6965	0.056346
-4.3778	0.88258
-4.8697	0.75362
-4.0329	1.8106
-3.5761	0.83867
-3.5698	0.90189
-3.6476	1.1484
-3.9033	1.1547
-3.3305	0.12328
-4.0461	0.72216
-4.2392	1.3659
-4.1436	1.431
-4.4612	1.2715
-4.4961	1.4391
-4.5341	0.62709
-4.2529	0.32925
-5.0498	0.3591
-3.7223	0.45345
-4.5047	0.40494
-3.6329	0.93322
-3.5773	0.52247
-3.7328	0.03771
-4.2474	-0.40261
-4.5013	-0.60396
-3.7408	0.51841
-3.5805	0.82818
-4.1815	-0.53904
-4.0704	-0.045185
-6.0472	0.33045
-5.5829	0.16125
-4.0621	-1.1011
-4.0564	1.1135
-3.4174	1.6423
-4.0115	0.26176
-3.9393	1.9654
-5.508	2.0821
-5.227	1.6687
-3.9136	0.92665
-5.0963	-0.15054
-3.804	1.6749
-5.5286	1.9688
-5.8475	1.7118
-4.4524	0.9956
-3.8388	1.2346
-3.6782	1.6303
-5.0581	1.7225
-3.6539	1.8215
-4.7598	1.4983
-4.5082	0.46449
-4.2835	1.0193
-3.5792	1.7692
-3.1728	0.91976
-3.1937	-0.19043
-4.402	0.80649
-4.2032	0.4134
-3.6735	-0.12536
-3.9509	-0.014629
-4.2442	0.55273
-4.6757	0.78283
-4.3717	0.74547
-5.0514	0.8617
-4.7267	0.87698
-4.3363	0.50446
-4.4932	0.92306
-5.5215	0.7762
-4.005	0.83812
-5.1709	0.858
-4.7085	0.29319
-4.3798	-0.36678
-5.416	-0.82113
-3.6301	0.90027
-3.9451	0.11091
-4.7744	-1.1694
-3.6497	0.9776
-3.686	1.3093
-3.9236	0.95134
-3.9211	1.1224
-4.4332	-0.39542
-4.3188	0.96741
-5.2285	0.099747
-5.3272	1.8293
-5.0645	-0.21853
-4.8654	-0.019014
-5.1895	0.049702
-5.1747	-0.20236
-4.2195	1.2281
-4.2759	1.5274
-4.1656	1.0569
-3.6441	1.2133
-3.4001	0.79518
-3.6018	1.0253
-3.6694	0.59484
-3.9218	0.53546
-4.0939	0.44254
-3.763	-0.18159
-4.1676	0.36483
-4.415	1.0475
-4.9552	0.25733
-4.8856	1.0128
-4.9665	1.2849
-4.592	0.49382
-4.2898	0.40376
-3.9214	0.89685
-5.2968	0.28452
-3.8248	0.92225
-4.1707	-0.075605
-3.7838	0.66962
-5.3424	-0.30427
-3.7432	0.8231
-6.6672	-1.1556
-3.7434	0.84168
-5.3598	-0.98678
-4.8761	-1.5149
-5.0375	-1.7861
-5.8541	0.52562
-4.1566	0.55593
-4.1142	-0.20234
-3.6041	1.6773
-4.8134	1.5042
-4.0236	-0.72987
-3.5758	2.0742
-4.3254	1.7642
-4.1291	0.35339
-3.902	-0.19894
-4.8568	-0.31982
-5.312	1.7574
-4.2227	-0.17537
-3.748	0.49822
-3.6024	0.9999
-3.5119	1.5173
-4.5011	0.95432
-4.2554	1.9676
-5.8925	2.0571
-4.398	1.4169
-6.1566	0.59915
-5.0593	0.76496
-5.1428	0.31875
-4.3193	1.1738
-4.1852	0.63077
-3.5704	1.6393
-3.7585	1.3843
-3.7174	0.94073
-3.7186	0.77366
-4.0395	0.54501
-3.4821	-0.55645
-3.9195	-0.62584
-5.0771	0.83147
-4.2849	0.34592
-5.917	0.99468
-5.8374	0.44741
-4.8022	-0.013162
-4.1098	0.31087
-4.94	-0.64701
-5.6306	-0.083419
-3.6887	0.52059
-4.1467	0.25518
-4.8927	-0.5772
-4.0199	0.90361
-4.0753	0.77236
-4.8334	-0.77952
-5.1284	0.26906
-4.3834	-1.0502
-5.5192	-0.12074
-3.468	2.0118
-4.3201	1.1116
-4.9095	-0.16456
-5.879	-0.4865
-4.8709	-0.42528
-6.6975	1.8222
-3.9253	0.53501
-4.1058	1.3744
-3.9674	1.7589
-5.2182	1.4814
-5.0531	-0.23985
-4.7514	1.7805
-4.4963	1.2538
-3.6873	0.62188
-3.4581	0.59778
-4.5326	0.3252
-4.8549	0.016862
-4.6349	0.0032576
-5.2037	0.035877
-4.2862	-0.65755
-4.4765	-0.19799
-5.1674	0.138
-4.2269	-0.091828
-4.9658	0.14463
-6.1405	0.49781
-5.4761	0.53614
-5.8127	0.70686
-4.3028	0.67458
-3.944	0.76293
-4.1318	0.59577
-5.5595	-1.0291
-3.6424	0.33876
-4.4986	0.72431
-4.6862	-0.24629
-3.8102	0.33146
-4.6544	0.33839
-5.1834	0.37005
-3.7764	1.0879
-5.2815	1.238
-5.417	0.88646
-4.8956	1.2768
-5.0465	-0.16905
-4.0062	0.026558
-5.1363	-0.0099006
-4.5722	0.59594
-4.3647	1.3338
-5.8889	-0.079316
-4.6039	0.82807
-4.1902	0.8912
-4.0184	1.2365
-4.661	0.17579
-4.109	0.70189
-3.5015	0.057075
-3.8101	0.43955
-4.1031	0.35615
-3.5969	0.2423
-3.2903	-0.32785
-3.857	-0.48585
-4.4934	-0.50708
-4.9015	-0.28339
-5.5109	0.52674
-5.259	0.55724
-4.2461	0.64304
-4.652	-0.048728
-4.1097	0.63138
-4.3503	0.19434
-4.662	-0.60922
-3.858	0.54652
-4.2258	0.64138
-4.6801	-0.46533
-5.9402	0.38717
-3.5784	0.35612
-5.4689	-1.444
-3.5356	1.5977
-4.3833	0.062574
-4.2849	-0.37881
-5.1761	1.2005
-4.5713	-0.36258
-4.3965	-0.42924
-3.9024	1.7427
-4.2796	0.46342
-4.3267	-0.26797
-3.8995	0.74393
-3.818	1.3811
-3.6587	1.8976
-6.0351	1.5783
-5.0988	0.39471
-5.0211	1.5945
-6.3288	0.19801
-4.9321	0.72862
-3.957	1.6127
-4.097	1.3632
-3.6045	1.4212
-3.8799	0.3567
-4.0363	0.17302
-4.9949	-0.29336
-3.841	-0.85623
-3.8289	-0.99669
-4.4697	-0.8467
-4.3585	-0.82481
-4.2416	-0.15952
-5.595	-0.036153
-4.4833	0.24713
-5.2705	-0.37769
-4.5684	-0.054754
-5.9827	-0.91926
-3.6327	-0.070061
-4.2673	0.63218
-5.0551	-0.13424
-3.8902	0.23313
-5.2705	0.73587
-5.5732	-1.0323
-5.146	-0.095072
-5.2957	-0.14876
-4.7785	-0.097795
-3.3939	1.9936
-4.2823	0.95965
-4.5572	0.079063
-5.4807	-0.49059
-5.0724	1.0458
-5.5582	-0.57664
-4.8308	-0.38719
-4.9561	1.1972
-6.1574	-0.16325
-4.8247	1.1576
-4.2339	1.6357
-5.1518	0.56801
-4.2904	1.0481
-3.7708	1.314
-4.5072	0.49442
-4.0063	0.48804
-3.5737	-0.4586
-3.9416	0.23729
-3.6384	0.02475
-4.7447	0.12054
-4.086	-0.10315
-5.6799	-0.49546
-6.3285	-0.17042
-5.809	-0.239
-4.9088	-0.68601
-4.1711	-0.78779
-4.5881	0.39448
-4.4034	0.33691
-4.1763	0.51622
-5.4774	-1.0932
-4.8373	0.12033
-5.6314	0.3712
-5.9963	0.26363
-3.6774	-0.10586
-4.8132	0.66952
-4.2312	0.30541
-4.9278	-0.82715
-4.0598	0.21539
-5.2809	0.90997
-4.1033	0.60451
-4.5623	1.5851
-4.3767	0.71027
-6.2887	0.070093
-5.1365	0.52415
-4.1052	0.93035
-3.6891	-0.11936
-3.9771	0.095123
-4.3215	0.26135
-3.6472	0.20639
-5.0982	-0.31973
-4.6614	-0.60277
-4.3203	-0.85537
-5.5653	-0.50208
-5.1734	-0.79244
-5.1434	-0.26567
-3.9116	0.55638
-5.1512	-0.87179
-4.614	0.44213
-3.6693	-0.12445
-5.0958	0.032356
-3.6579	0.14037
-5.6445	-0.70819
-3.6494	0.99432
-3.8568	0.41778
-4.4141	-0.17956
-4.4087	-0.086837
-3.6743	1.5681
-4.9902	-0.77945
-3.642	1.7862
-4.1378	1.1357
-5.6034	-0.43945
-4.7005	0.10578
-3.9813	1.0733
-5.3697	1.1926
-3.8856	1.7853
-5.6495	-0.44776
-5.2863	0.51404
-4.5339	1.322
-4.7072	0.95743
-4.2944	1.0818
-5.1956	0.50209
-4.1234	1.1419
-4.1767	0.68657
-5.1166	0.13417
-4.6814	0.0091631
-3.2711	0.36009
-4.1675	-0.073005
-3.7215	-0.28383
-4.008	-0.70396
-4.9701	-0.48839
-4.2348	-0.15145
-5.2024	-0.2442
-5.9308	-1.0987
-5.5385	-0.50316
-4.5845	-0.05072
-4.0775	0.50745
-3.7816	0.3265
-5.7275	-1.5631
-4.8036	-0.18628
-5.2281	0.7482
-5.2998	-0.52076
-4.8176	-0.5053
-4.1966	0.48679
-3.6251	1.698
-5.7593	0.81046
-5.9242	-0.75813
-4.4453	0.74912
-4.7221	0.33759
-4.2334	1.5868
-5.4694	-0.35768
-4.4752	1.2056
-3.9431	1.3138
-4.7249	-0.075924
-5.1694	0.34576
-4.749	0.32594
-3.7456	0.9497
-3.9033	0.65484
-4.5176	0.27125
-3.7312	1.0435
-3.7205	-0.46991
-4.0166	-0.26398
-4.2257	0.16357
-3.759	-0.27501
-4.322	0.1402
-5.1876	0.21741
-5.6156	-0.26453
-4.2645	-0.16938
-4.2756	-0.39374
-5.284	-0.79359
-6.3415	-0.27244
-4.4971	0.16578
-4.6636	0.12159
-4.3282	0.11973
-5.8828	-0.58188
-4.0929	0.37134
-5.7085	0.39169
-3.8485	0.52264
-5.5569	-0.11367
-5.2225	-0.017259
-4.0013	0.29793
-4.2482	0.58342
-4.4903	-0.14128
-6.6975	0.54596
-4.4045	0.023405
-5.3346	0.99144
-4.6919	-0.98263
-4.1704	0.38576
-5.4726	-0.41305
-4.1465	0.69107
-4.7108	0.80939
-5.3696	1.2168
-5.8921	-0.40123
-4.0996	0.95432
-3.8062	1.6098
-4.9864	-0.41512
-5.0275	0.92255
-5.5419	0.5252
-4.5425	0.31296
-3.9574	0.27371
-3.5683	0.42628
-4.2003	0.60337
-3.771	0.4193
-4.8979	0.057036
-6.3444	-0.05093
-5.5968	-0.67048
-6.0203	-1.0135
-5.9985	-0.6214
-4.0955	0.50012
-4.6876	-0.078667
-3.6956	0.31796
-4.8375	0.43279
-3.7281	0.75709
-5.0699	-0.52039
-4.0092	0.54846
-3.7651	1.2757
-4.1784	1.046
-5.643	0.06523
-5.67	0.37721
-4.7633	1.126
-4.5061	0.63733
-4.4979	0.89261
-5.9994	0.69956
-4.2164	1.8094
-4.2466	1.6129
-4.7205	0.65052
-4.1647	0.87288
-5.6249	0.72689
-4.1674	1.113
-4.9156	0.13752
-4.8716	0.35337
-4.379	1.0841
-4.1663	0.2962
-3.8141	1.1132
-4.1418	0.23962
-4.8255	0.34871
-3.3214	0.65363
-4.0231	0.65848
-4.9133	0.5729
-4.6326	-0.22281
-4.4777	0.11087
-4.7723	-0.093446
-4.7507	-0.2299
-4.9423	0.12679
-3.8805	0.49879
-4.4521	0.43095
-5.4192	-0.25845
-4.2547	0.60184
-4.4041	0.020068
-5.0089	0.80147
-4.2015	0.42088
-4.7315	0.69828
-4.4494	0.61383
-5.5983	-0.94782
-5.5087	-0.37418
-3.5782	1.7276
-5.3486	0.41574
-3.9228	1.3789
-4.7065	0.74886
-5.2124	0.59586
-3.9723	1.9241
-5.258	-0.14073
-4.1384	0.41914
-5.254	0.32264
-4.0998	0.75434
-4.1057	0.38521
-3.9452	-0.055005
-4.3073	0.10796
-3.8003	-0.050349
-4.5704	0.10696
-5.6874	0.49221
-4.5416	0.49776
-3.8218	0.71153
-4.827	0.30045
-4.3808	0.39845
-5.6753	-0.20036
-5.8107	-0.48993
-5.9923	-0.41531
-4.5578	-0.33809
-6.1598	-0.64484
-4.4328	-0.14793
-5.253	-0.51586
-4.1481	0.27693
-3.7634	0.55118
-5.2933	-0.5683
-4.731	-0.15866
-4.2859	0.62172
-6.1666	-0.52512
-3.7825	1.2264
-4.1628	0.84674
-5.322	0.14155
-4.0794	1.1209
-4.8538	0.77897
-5.07	0.98184
-4.6974	0.66132
-5.1082	0.58452
-4.3104	1.4949
-4.7282	-0.84414
-5.403	0.85517
-5.0339	1.151
-4.2764	1.6109
-4.1982	0.76643
-5.4731	0.15409
-4.2037	1.7565
-4.4639	0.77529
-4.0245	1.6029
-5.0175	0.43508
-3.5595	0.34219
-4.9899	0.71297
-4.7594	0.35618
-4.5744	0.37489
-4.8608	-0.039691
-4.8521	-0.3847
-4.8526	0.00016512
-3.9659	0.41123
-4.6781	0.039057
-5.5585	-0.054628
-5.0308	0.41668
-3.7865	0.68478
-4.9404	-0.70218
-4.1646	0.76088
-5.7395	-0.48816
-4.3547	1.1497
-5.3084	-0.17689
-3.88	1.4951
-3.6389	1.6303
-5.1321	-0.14313
-4.9822	1.2571
-4.8643	0.60983
-5.9924	0.42651
-4.2417	0.87734
-4.1915	1.5275
-4.7915	0.17828
-3.9945	1.0117
-4.3097	0.46118
-5.3555	0.22394
-4.5674	0.17369
-3.2788	0.21752
-4.4544	0.41447
-3.8048	0.29997
-4.2495	0.43745
-5.6744	-0.23667
-4.8944	-0.68843
-4.5358	-0.72973
-4.9427	0.1524
-3.784	0.45017
-4.5479	0.33063
-4.796	0.31339
-4.2746	0.40929
-5.8312	0.31755
-4.3026	0.53681
-5.2295	0.50714
-3.6856	1.1657
-6.1099	0.39021
-5.2459	0.70018
-4.8498	0.96533
-4.2428	1.9419
-4.897	1.1919
-4.7447	0.39915
-4.5007	1.359
-4.5741	2.0621
-5.0403	0.43663
-4.8315	0.60407
-4.7705	0.37002
-4.1452	0.40152
-4.5225	0.14631
-4.0082	-0.095224
-4.0082	0.26697
-5.0166	0.078909
-4.3818	0.061174
-5.9596	0.058379
-4.7607	0.061811
-4.5766	0.099515
-6.3668	-0.023062
-4.9825	-0.3301
-4.9857	-0.70527
-6.6229	-0.55754
-4.2581	-0.19099
-5.3479	-0.71516
-4.9675	-0.60982
-5.066	-0.34862
-4.4215	0.39079
-5.442	-0.12526
-3.6592	0.59941
-5.1816	0.15313
-4.1701	0.98241
-6.6707	-0.070662
-4.0485	1.3349
-3.6256	1.241
-4.0199	0.94587
-5.4806	0.34358
-4.6781	-0.39871
-5.1906	0.13832
-5.6231	0.5911
-5.2027	0.99724
-4.6638	0.032493
-4.7468	1.6503
-5.2068	1.0678
-4.0924	1.7538
-3.9417	1.859
-3.8225	1.0592
-3.9428	1.9675
-5.357	-0.13107
-3.596	-0.13823
-3.654	-0.5535
-4.217	-0.36995
-4.7168	-0.99651
-4.7063	-1.1744
-6.6961	-0.85053
-3.8493	0.33993
-4.5603	-0.047397
-4.5364	-0.33316
-3.6409	0.48531
-4.2407	0.70587
-5.8615	-0.17181
-3.6285	0.38945
-4.1659	0.97217
-4.0183	0.29384
[truncated: 6,897 more rows]

## Sheet: Fig2_e
	Hsyn-GFP (control)																						Hsyn-hM4Di (experimental)
0-15	0.897309	0.597025	0.762748	0.67847	0.733711	0.65079	0.747681	0.77688	0.620421	0.755804	0.876221	0.955857	1.34358	0.978548	1.08375	1.03128	1.27849	1.02034					0.399766	0.491767	0.33351	0.91531	0.722815	0.579244	0.731206	0.614106	0.436221	0.628855	0.701648	0.704235	1.21997	1.01822
15-35	0.584986	0.711756	0.52762	0.886686	0.79745	0.963173	0.797443	0.610981	0.707651	0.876624	0.687746	0.743436	1.3754	0.99947	1.09524	1.63884	1.06511	1.0215	0.904096	0.696607	1.0915	1.30719	0.173486	0.218413	0.173023	0.254633	0.713933	0.564048	0.439349	0.527845	0.55779	0.448288	0.644498	0.862551	0.707405	0.624992	0.792987	0.686335
35-55	0.677762	0.711048	0.648725	0.533286	0.603399	0.568697	0.738972	0.764	0.821812	0.768025	1.06031	0.906994	1.11071	1.06798	1.87098	1.1807	1.10695	1.93713	0.604719	1.22288	1.32114		0.205667	0.175841	0.141977	0.140042	0.584378	0.592494	0.446947	0.547957	0.57388	0.418343	0.502369	0.537678	0.231728	0.255758	0.81965	0.920894	0.914927	0.73183

## Sheet: Fig2_f
Hsyn-GFP (control)			Hsyn-hM4Di (experimental)
Mean	SEM	n	Mean	SEM	n
0.946816	0.103006	19	0.660041	0.084593	15
0.951655	0.050671	19	0.601074	0.095249	15
0.97823	0.071675	19	0.812605	0.208993	15
0.949129	0.129067	19	0.956416	0.134051	15
0.919544	0.126033	19	0.935501	0.187262	15
0.959743	0.073236	19	0.847513	0.124527	15
1.00926	0.109071	19	0.777107	0.153483	15
0.937886	0.128822	19	0.80582	0.165562	15
0.895635	0.097217	19	0.760513	0.134856	15
0.871446	0.091989	19	0.680782	0.138824	15
0.875586	0.095545	19	0.729147	0.140665	15
0.936866	0.089592	19	0.647464	0.089383	15
0.926353	0.075666	19	0.537648	0.079093	15
0.830844	0.082725	19	0.573059	0.094867	15
0.908733	0.07772	19	0.627613	0.120777	15
0.949537	0.133399	19	0.597957	0.116187	15
0.974594	0.139269	19	0.610793	0.123601	15
0.865215	0.076766	19	0.63005	0.130078	15
0.841598	0.089347	19	0.708399	0.186547	15
0.908137	0.079901	19	0.535549	0.125706	15
0.946132	0.090372	19	0.486724	0.097982	15
0.830425	0.114999	19	0.504689	0.085102	15
0.834348	0.10387	19	0.527316	0.096258	15
0.892973	0.10856	19	0.560439	0.096907	15
1.04131	0.163783	19	0.540485	0.105432	15
1.01146	0.121996	19	0.562107	0.108897	15
0.992836	0.09512	19	0.550205	0.11743	15
0.917907	0.117312	19	0.572431	0.117045	15
0.905613	0.125648	19	0.523411	0.111059	15
0.967358	0.116066	19	0.508508	0.086674	15
0.939287	0.106481	19	0.532208	0.089385	15
0.947209	0.124416	19	0.509681	0.097911	15
0.947667	0.134414	19	0.470428	0.087554	15
1.0766	0.230945	19	0.515015	0.098072	15
0.929313	0.162957	19	0.573232	0.115709	15
0.907936	0.123251	19	0.479121	0.100672	15
0.875773	0.121394	19	0.459722	0.100062	15
0.938554	0.130241	19	0.508106	0.107282	15
0.960005	0.093978	19	0.499665	0.10791	15
0.873832	0.103075	19	0.47673	0.109037	15
0.851954	0.153452	19	0.505128	0.124039	15
0.840233	0.162226	19	0.457028	0.104251	15
1.04793	0.239229	19	0.477575	0.108389	15
0.94054	0.151153	19	0.489336	0.106292	15
0.961579	0.180436	19	0.503279	0.097862	15
0.874508	0.160328	19	0.504899	0.137022	15
0.976501	0.141862	19	0.513471	0.131387	15
0.921127	0.114754	19	0.456686	0.106425	15
0.909152	0.123782	19	0.435492	0.100019	15
0.884426	0.12897	19	0.498422	0.125368	15
0.904527	0.126482	19	0.457783	0.111215	15
1.04558	0.253426	19	0.445118	0.103306	15
0.90993	0.16891	19	0.477718	0.11355	15
0.856988	0.149206	19	0.44513	0.123863	15
0.880358	0.109123	19	0.41648	0.125438	15

## Sheet: Fig2_g
hsyn-GFP (control)		hsyn-hM4Di (experimental)
Baseline spike rate	Active spike rate	Baseline spike rate	Active spike rate
0.238889	0.255833	12.0922	11.8621
0.254444	0.265833	11.6944	6.49792
0.333333	0.327917	51.1811	8.42417
0.988889	0.733333	1.65889	0.630833
0.531111	0.537917	0.36	0.272083
0.893333	0.792917	5.91333	2.54292
1.12222	1.51583	17.0289	5.07042
0.765556	0.843333	22.7922	3.12958
2.80444	1.9525	9.36778	8.74917
2.84556	3.08292	12.4367	5.00917
0.963333	0.994583	23.4511	5.44458
0.725556	0.877083	12.6356	1.75125
1.02111	1.17583	0.546667	0.294583
1.82222	1.31708	2.57111	1.61292
1.41111	1.29417	27.4156	9.09833
1.76778	0.7825	14.9067	7.73
9.40778	8.66292	19.6844	11.9171
7.58667	8.0725	17.0633	15.3488
6.35778	8.955	25.8267	14.0458
4.79222	7.33833	1.55222	1.9
8.19333	7.705	0.498889	0.652083
9.63556	8.94833	19.7978	6.96458
17.0611	12.3758	14.0644	8.56417
21.1311	18.2004	22.6511	12.4187
67.9589	59.8529	15.4978	10.7475
11.7444	13.3529	16.42	14.6704
14.45	11.5942	20.3633	11.0275
10.8844	9.18042	3.42667	3.25333
8.59333	5.95375	0.774444	1.15417
9.97778	7.4325	4.38889	3.14583
5.28333	4.3	18.5933	11.4092
3.78556	1.69208	25.07	16.6704
3.00667	6.32042	1.01778	0.38
3.71889	7.50833	1.02444	0.401667
3.63444	8.33833	0.513333	0.287917
6.63333	7.74875	3.38333	2.60083
4.01778	9.10458	6.65667	4.16708
7.45556	12.6071	2.78889	1.7725
16.9322	20.4937	2.11778	0.8675
15.59	35.5329	0.307778	0.362917
12.0811	15.7083	1.03222	0.385417
9.43667	18.1513	1.61778	0.624167
10.8867	16.9187	0.638889	0.268333
15.9456	26.2213	2.74	1.61708
18.9422	31.4933	10.5622	4.72875
9.66	13.9183	2.29222	0.736667
10.3744	13.2429	0.772222	0.333333
25.8056	32.9596	0.703333	0.529167
11.3889	9.775	1.92667	1.89667
7.67667	11.6721	6.33333	5.62958
7.56222	8.54875	11.6289	2.25083
8.31778	8.60333	0.31	0.226667
20.8922	19.1275	0.203333	0.30625
16.2611	15.4388	13.1556	10.7121
25.0922	24.9404	1.14333	0.208333
53.3422	46.2354	2.29444	3.14708
21.0267	25.635	3.70778	3.00542
38.9744	34.6583	8.66222	9.13125
32.1833	25.1458	4.49889	4.61542
45.1256	33.8387	0.4	0.22375
17.2711	12.3758	0.226667	0.262083
16.6356	13.505	8.97333	8.67125
17.4156	15.5708	7.80667	0.325
21.7	12.2858	1.96	3.02083
5.2	8.93958	0.662222	1.36708
3.68556	3.66083	1.51556	3.17625
3.59111	4.69542	0.634444	1.19
3.97444	4.02125	8.77556	7.50333
4.04222	5.78667	19.7867	8.98375
5.87667	8.98583	8.14778	7.59125
3.97222	5.53208	0.566667	1.37792
7.29222	9.36458	0.534444	1.755
6.79778	7.27625	0.81	1.94375
14.9811	14.1046	0.458889	1.33583
7.71333	8.43833	8.46333	11.2242
14.1822	19.6363	34.0789	14.0612
19.1544	30.7087	0.9	1.30208
14.0444	26.7742	2.22667	1.57042
8.76444	21.0408	1.29778	3.03375
10.1889	19.0054	10.1889	19.0054

## Sheet: Fig3_b
	Hsyn-GFP (control)																			Hsyn-hM4Di (experimental)
Rsd	0.11032	0.14173	0.10682	0.07597	0.23381	0.22988	0.12867	-0.00739	0.20185	0.15764	0.26813	0.12218	0.12979	0.08427	0.13546	0.13763	0.22036	0.08564	0.07899	0.15757	0.17219	0.10921	0.27458	0.29685	0.23689	0.1991	0.23043	0.08435	0.07687	0.10611	0.17434	0.21683	0.21874	0.31313
Rsc	0.08326	0.18899	0.06096	-0.0064	0.2625	0.26177	0.31085	-0.00736	0.23162	0.16215	0.32655	0.16205	0.0395	0.1434	0.1202	0.14286	0.14978	0.12859	0.0592	0.10884	0.22437	0.08593	0.34005	0.31802	0.31076	0.17081	0.24069	0.26663	0.13862	0.16325	0.24205	0.11465	0.14365	0.30006
Rsb	0.10669	0.13455	0.16118	0.01293	0.29181	0.32601	0.21876	0.12578	0.24021	0.13661	0.23958	0.13881	0.20604	0.14793	0.16761	0.1668	0.28945	0.15405	0.06171	0.17043	0.19388	-0.00586	0.3796	0.34538	0.26816	0.17161	0.22617	0.27993	0.15405	0.1576	0.34063	0.08421	0.24182	0.37227
Rsa	0.15916	0.16646	0.27632	0.00536	0.35672	0.37328	0.31505	0.16747	0.27995	0.14697	0.25714	0.10258	0.25966	0.18291	0.22587	0.15359	0.41227	0.11888	0.17561	0.18582	0.21808	0.14734	0.38903	0.4269	0.31611	0.35213	0.26892	0.31113	0.28966	0.13905	0.41172	0.17944	0.37178	0.38449
Cgc	0.35595	0.22013	0.28137	0.17071	0.39863	0.34883	0.38236	0.18074	0.15912	0.1937	0.28709	0.258	0.32487	0.27172	0.21032	0.10818	0.36061	0.25124	0.25954	0.30156	0.34288	0.14544	0.40877	0.47296	0.29557	0.41161	0.37166	0.41226	0.40045	0.26695	0.39567	0.22637	0.31821	0.36413
Cgb	0.44541	0.17703	0.34584	0.14539	0.41453	0.29975	0.34338	0.29969	0.28685	0.1677	0.35478	0.15871	0.22349	0.22396	0.20418	0.17972	0.33518	0.29605	0.22127	0.3316	0.29863	0.17032	0.46698	0.52108	0.41885	0.41593	0.30428	0.45001	0.26658	0.39306	0.38125	0.1876	0.29395	0.45631
Cga	0.53508	0.3809	0.54861	0.29339	0.59204	0.48421	0.53232	0.48649	0.49638	0.38858	0.46295	0.345	0.33692	0.41572	0.25666	0.34837	0.4618	0.43313	0.35098	0.38339	0.47392	0.31154	0.54719	0.64539	0.55176	0.68712	0.45552	0.54534	0.3723	0.57057	0.49638	0.33339	0.37997	0.49617

## Sheet: Fig3__c
Hsyn-GFP (control)	Hsyn-hM4Di (experimental)
9.38e-05	0.109546
0.0865032	0.18666
0.0807713	0.126644
0.150712	0.275147
0.15368	0.254855
0.126548	0.262933
0.154593	0.226749
0.0190121	0.279842
0.0882177	0.198083
0.151701	0.317385
0.0566653	0.243661
0.150899	0.173315
0.0946888	0.00914163
0.0383661	0.121165
0.0576841	0.140292
0.0937281
0.118963
0.0857663
0.146665

## Sheet: Fig3_d
PFC-RS	Hsyn-GFP (control)																			Hsyn-hM4Di (experimental)
baseline	0.238109	0.222863	0.270574	0.141844	0.369091	0.134209	0.314367	0.186885	0.40036	0.254928	0.292118	-0.0566487	0.197176	0.394926	0.249014	0.162774	0.481008	0.0648439	0.158664	0.0668769	0.244838	0.0917598	0.170341	0.438258	0.0423419	0.295243	0.346197	0.247342	0.315084	0.279828	0.166836	0.209769	0.530175	0.352512
transition	0.344719	0.158784	0.415109	0.0189524	0.315862	0.154749	0.220127	0.271855	0.350166	0.141589	0.214398	0.0872384	0.255408	0.177538	0.315382	0.286653	0.354467	0.0625716	0.322737	0.143942	0.132855	0.214717	0.28939	0.408149	0.345797	0.310675	0.199504	0.345467	0.4068	0.428346	0.489402	0.228998	0.198595	0.23549
active	0.160521	0.168023	0.283694	0.00536109	0.373122	0.392226	0.326143	0.169063	0.287629	0.148045	0.263039	0.102941	0.265742	0.184997	0.22983	0.154819	0.438347	0.119446	0.17745	0.188006	0.221643	0.148425	0.410653	0.456103	0.327316	0.367872	0.275699	0.321796	0.298193	0.139955	0.437683	0.181399	0.390485	0.405319
PFC-TH	Hsyn-GFP (control)																			Hsyn-hM4Di (experimental)
baseline	0.196639	0.0466813	0.126243	0.2172	0.19039	-0.133306	0.201931	-0.0395773	0.154774	0.1003	0.152707	0.0090325	0.153966	0.165742	0.0777574	0.0930691	0.186808	-0.00902699	0.0795134	-0.0733456	-0.0297618	0.131064	-0.130835	0.181087	-0.0836924	-0.00552795	0.273701	0.0794307	0.139408	0.243486	0.22693	0.109485	0.24028	0.404272
transition	-0.0857616	0.147213	0.27956	0.0322194	0.193728	-0.0709251	0.234728	0.10747	0.280637	0.0397791	0.145032	-0.169174	0.102453	0.0690845	0.0632576	0.0826484	0.0716606	-0.0150905	0.0566348	0.0809702	0.0210761	0.160114	0.10146	0.188283	0.122636	0.139802	0.152706	0.210175	0.121551	0.160397	0.0592199	0.286289	0.255894	0.233971
active	9.38e-05	0.0865032	0.0807713	0.150712	0.15368	0.126548	0.154593	0.0190121	0.0882177	0.151701	0.0566653	0.150899	0.0946888	0.0383661	0.0576841	0.0937281	0.118963	0.0857663	0.146665	0.109546	0.18666	0.126644	0.275147	0.254855	0.262933	0.226749	0.279842	0.198083	0.317385	0.243661	0.173315	0.00914163	0.121165	0.140292

## Sheet: Fig4_b
	Hsyn-GFP (control)
slow	0.246137	0.251935	0.0952048	0.215446	0.0131523	0.0800906	0.263985	-0.114805	-0.135961	-0.211323	-0.16781	-0.173774	0.0224474	0.136853	0.273643	0.138081	-0.317026	-0.0779677	0.224336	0.388452	0.373788	-0.200779	0.125511	0.255906	0.458377	-0.0271561	0.0717024	0.34019	0.328807	0.339897	-0.0180014	0.138715	0.401498	0.447924	0.589433	-0.335043	-0.0959704	-0.180555	-0.0114273	-0.17649	-0.262747	-0.255104	0.12495	0.0595475	-0.144382	-0.0965321	0.00197093	0.32102	-0.00109302
δ	0.218635	0.241121	0.0934748	0.214109	-0.0111239	0.137525	0.220301	-0.102396	-0.0722537	-0.139899	-0.158288	-0.117198	0.0102135	0.130994	0.223923	0.136231	-0.212361	-0.0788453	0.14563	0.376025	0.303968	-0.146858	0.0761418	0.173988	0.398495	-0.0170691	0.0309277	0.331819	0.26731	0.270327	-0.018231	0.105901	0.380573	0.385893	0.507129	-0.160217	0.025394	-0.127215	0.0991186	-0.128765	-0.0111848	-0.0930049	0.168384	0.118013	-0.00820875	0.0139656	-0.00827837	0.343984	0.0911141
θ	0.100926	0.171149	0.0704975	0.181876	-0.0467525	0.202321	0.0583641	-0.0592839	0.114062	-0.118478	-0.136172	-0.0670828	-0.0515064	0.152466	0.134835	0.0682274	-0.0216048	-0.0585558	0.00900889	0.307489	0.0987816	0.00160884	-0.0178327	-0.0502089	0.0416056	-0.0954959	0.0940173	0.265112	0.0375052	0.103694	-0.0579426	0.0841061	0.232633	0.145431	0.232548	-0.0387971	0.0848714	-0.132322	0.171243	-0.118652	0.187941	-0.0398772	0.0577058	0.0552513	0.102524	-0.0140683	-0.123078	0.212122	0.108245
α	0.195185	0.222865	0.184188	0.192447	0.0698163	-0.019329	0.197353	0.0994092	0.140669	0.0746204	0.116352	-0.145822	0.200574	0.232628	0.287341	0.131774	-0.0505683	-0.153083	-0.0329859	0.391	0.152257	-0.106698	-0.103036	-0.0695108	0.217447	-0.0288996	-0.0511569	0.137847	0.0379352	0.0896594	0.0190026	-0.0808268	0.164369	0.0593368	0.275096	-0.232503	0.0766807	0.0207249	0.417863	0.0649504	-0.119506	-0.0519836	0.128892	0.279867	0.0118721	-0.0369276	-0.0628721	0.374742	0.156014
β	0.194422	0.210688	-0.0143256	0.307233	0.214103	-0.159271	0.187063	0.181773	0.0235462	0.0677869	-0.0258364	0.0801388	0.182185	-0.139744	0.268482	0.250309	-0.0785997	-0.0779723	-0.017471	0.299454	0.139037	-0.0444592	-0.0974124	0.0475865	0.176758	-0.0943018	-0.133306	0.0726319	0.0518036	0.223247	-0.117662	-0.142232	0.0750634	0.131553	0.230366	-0.156457	-0.0555147	-0.0484916	0.299285	-0.0682642	-0.176496	-0.0980546	-0.0975834	0.122991	-0.176817	0.0363969	-0.0615826	0.205791	0.0453491
γ	-0.00508403	-0.0167793	-0.0124824	0.0616555	0.0362098	0.0612967	0.035262	-0.0220375	0.122983	0.011476	0.00861397	0.0771136	0.0465994	-0.0878098	-0.0434381	-0.0861409	0.0258046	-0.0264626	-0.0920407	0.0144937	-0.142966	0.0432761	-0.0606391	-0.0472951	-0.0876925	-0.0480068	-0.0210387	-0.0934119	-0.0944547	-0.0265991	-0.0880631	-0.00799074	-0.0850485	-0.0452646	-0.0860027	-0.0286214	-0.0458359	-0.0772179	0.0908483	-0.0456069	-0.0599922	-0.086363	-0.10094	0.014513	-0.0298027	0.0200232	-0.0412836	0.0190683	-0.0374415
[truncated: 64 more columns]

[truncated: 24 more sheets: Fig4_d, Fig4_e, Fig5_a, Fig5_b, Fig5_c, Fig5_d, Fig5_e, Fig5_f, Sup1_b, Sup2_b, Sup2_c, Sup3, Sup4_b, Sup4_c, Sup5, Sup8_b, Sup8_c, Sup8_d, Sup8_f, Sup8_g …]
